# Supplementary material for: Women with HPV-Driven Anal and Genital Disease: Investigating the Patient Cohort in England
Source: Cancers (Basel). 2025 Dec 12;17(24):3970. doi: 10.3390/cancers17243970 (PMC12731167; doi:10.3390/cancers17243970)
Supplement: Supplementary file 1 [file cancers-17-03970-s001.zip]

Archive with 1 entries (1 files):
- cancers-3972064-supplementary.pdf
